# Supplementary material for: Enhancing Functionalization of Health Care Textiles with Gold Nanoparticle-Loaded Hydroxyapatite Composites
Source: Nanomaterials (Basel). 2023 May 27;13(11):1752. doi: 10.3390/nano13111752 (PMC10254177; doi:10.3390/nano13111752)
Supplement: Supplementary file 1 [file nanomaterials-13-01752-s001.zip]

Archive with 1 entries (1 files):
- nanomaterials-2378620-supplementary.pdf
